# Supplementary material for: High-Throughput Synthesis of Nanogap-Rich Gold Nanoshells Using Dual-Channel Infusion System
Source: Int J Mol Sci. 2024 Jan 29;25(3):1649. doi: 10.3390/ijms25031649 (PMC10855030; doi:10.3390/ijms25031649)
Supplement: Supplementary file 1 [file ijms-25-01649-s001.zip]

Archive with 1 entries (1 files):
- ijms-2808563-supplementary.pdf
